# Supplementary material for: Standardization of radiation therapy quality control system through mutual quality control based on failure mode and effects analysis
Source: Radiol Phys Technol. 2024 Nov 18;18(1):78–85. doi: 10.1007/s12194-024-00857-z (PMC11876268; doi:10.1007/s12194-024-00857-z)
Supplement: Supplementary file 1 — Supplementary file1 (XLSX 30 KB) [file 12194_2024_857_MOESM1_ESM.xlsx]

## Sheet:  information
article title	Standardization of radiation therapy quality control system through mutual quality control based on failure mode and effects analysis
journal name	Radiological Physics and Technology
author names	Yuki Tanimoto	Masataka Oita	Kazunobu Koshi	Kiyoshi Ishiwaki	Futoshi Hiramatsu	Toshihisa Sasaki	Hiroki Ise	Takashi Miyagawa	Takeshi Maeda	Shinsuke Okahira	Takashi Hamaguchi	Tatsuya Kawaguchi	Norihiro Funada	Shuhei Yamamoto	Akira Hiroshige	Yuki Mukai	Shohei Yoshida	Yoshiki Fujita	Atsuki Nakahira	Hirofumi Honda
corresponding author	Masataka Oita, Ph.D.
affiliation	Graduate School of Interdisciplinary Science and Engineering in Health Systems, Okayama University
e-mail address	oita-m@cc.okayama-u.ac.jp

## Sheet: Online Resource 1
	Online Resource 1 Identification of high-risk factors by FMEA
	Process	Failure Mode		1 or fewer qualified personnel per linear accelerator												2 or more qualified personnel per linear accelerator
				Occurrence (O)			Severity (S)			Detectability (D)			Risk Priority Number (RPN)			Occurrence (O)			Severity (S)			Detectability (D)			Risk Priority Number (RPN)
				Mean	SD		Mean	SD		Mean	SD		Mean	SD		Mean	SD		Mean	SD		Mean	SD		Mean	SD
	Acceptance test	Check items were overlooked and not implemented.		2.33	0.82		3.5	1.05		4.65	0.164317		38.9	15.81		2.43	0.79		4	1.83		4.67	0.160357		44.23	19.69
	Acceptance test	Equipment used for verification was malfunctioning, and accurate values could not be obtained.		2.83	1.33		3.5	0.84		6.6	0.109545		69.48	39.58		2.43	0.53		3.86	1.07		6.61	0.106904		61.19	17.26
	Commissioning of radiation detection equipment	The detector was calibrated at a different voltage than that used in their institution.		2.33	1.03		4.33	1.86		4.75	0.0547723		51.7	36.14		2	1		3.71	0.49		4.76	0.0534522		36.06	20.37
	Commissioning of radiation detection equipment	Uncertain measurements were obtained due to a lack of understanding of the instrumental characteristics required to obtain stable values.		4.17	1.47		3.67	1.21		5.6	0.109545		87.25	46.95		3.14	0.69		4.43	1.13		5.61	0.106904		77.96	28.49
	Beam modeling	The direction of operation of the detector used to measure beam data was moved in the direction of greater uncertainty.		2.67	1.37		5	1.26		4.55	0.273861		62.85	39.89		1.86	0.9		4.29	1.38		4.59	0.267261		38.74	25
	Beam modeling	Inappropriate detector was selected for small field measurement.		2.67	1.75		5.17	1.72		5.2	1.64317		66.63	39.15		2	0.82		3.71	0.76		5.41	1.60357		41.4	28.3
	Beam modeling	Water in the water phantom evaporated owing to the long measurement time, and the measurement depth was shifted.		5.17	2.48		4.83	1.83		4.05	0.273861		115.27	95.92		4.29	1.25		4.43	1.72		4.09	0.267261		85.03	61.53
	Beam modeling	The reference detector was not used, so the uncertainty of the field detector could not be corrected.		3.5	1.87		4.5	0.55		3.85	0.164317		59.98	32.88		2.29	1.11		4	0.82		3.87	0.160357		37.43	24.51
	Beam modeling	Beam data from another linac were registered during registration to the treatment planning system.		1.83	0.98		3.17	1.47		8.6	0.109545		54.77	45.75		1.14	0.38		3.29	0.76		8.61	0.106904		32.03	10.94
	Beam modeling	3D water phantom was not properly set up and was measured in the wrong position		4.5	1.87		4.5	1.64		6.95	0.273861		155.73	96.77		3.29	0.95		3.86	0.69		6.99	0.267261		91.77	43.58
	Beam modeling	The results for the 3D water phantom were not acceptable; therefore, they were validated using a solid phantom.		2.17	0.75		4.5	1.22		5.15	0.164317		50.03	19.64		1.57	0.79		4.29	0.95		5.17	0.160357		38.1	28.87
	Determination of commissioning baseline	Uncertain values were established because of the short duration in which the baseline was obtained.		4.33	1.21		4	1.1		5.05	0.273861		93.42	53.92		3.29	0.76		3.29	0.49		5.09	0.267261		54.21	12.83
	Determination of commissioning baseline	Equipment was installed in the wrong position due to ambiguous confirmation of installation of the SSD/SAD to be measured.		3.83	1.47		4	1.1		6.25	0.273861		96.17	44.36		2.57	0.98		4	0.82		6.29	0.267261		64.57	24.77
	Commissioning of linac	Dosimetric leaf gap values were not optimal.		3.67	1.21		3.5	1.05		6.2	1.09545		87.33	60.28		3.29	1.38		3.14	0.69		6.34	1.06904		63.83	27.3
	Commissioning of linac	Mistakes in entering wedge factor into the treatment planning system.		2.5	0.55		3.83	1.17		6.4	2.30043		58.33	23.96		1.71	0.49		3.57	1.27		6.1	2.24499		37.21	20.32
	Commissioning of QA equipment	Sensitivity of the detector was reduced because the detector was not calibrated.		4.33	1.86		4.33	0.52		5.55	0.273861		101.63	35.33		3.43	1.51		3.57	0.53		5.59	0.267261		67.83	30.88
	Commissioning of QA equipment	Insufficient explanation of the measurement procedure, and continued use of incorrect measurement method.		4.67	1.97		4.33	1.37		7.15	0.164317		148.27	80.01		3.71	1.38		3.86	1.07		7.17	0.160357		109.7	73.54
	Commissioning of QA equipment	Angle meter was improperly adjusted and measured at the wrong angle.		3	1.67		4.83	1.33		6.1	0.109545		95.1	83.42		2.57	0.53		3.86	1.07		6.11	0.106904		61.2	24.63
	Commissioning of QA equipment	Embedded temperature/barometer malfunctioned and measured values incorrectly.		3.17	0.98		4.83	1.33		5.75	0.273861		90.83	51.63		2.29	0.49		3.57	0.98		5.71	0.267261		46.21	13.87
	Commissioning of QA equipment	Uncertain values were set owing to the short duration for obtaining the baseline.		4.17	1.72		4.67	1.21		5.35	0.164317		104.85	47.39		3.14	0.9		3.71	0.76		5.37	0.160357		61.93	19.03
	Determination of QA frequency and baseline	Required QC not itemized and not performed.		4.67	1.86		3.83	0.75		5.75	0.273861		108.25	59.1		4	0.58		3.86	1.46		5.79	0.267261		92.86	53.03
	Determination of QA frequency and baseline	Standard SSD/SAD settings were vague.		4.17	1.47		4	1.55		5.5	0.219089		97.55	71.81		2.57	0.79		3.43	0.79		5.53	0.213809		48.43	19.17
	Determination of QA frequency and baseline	Required QC was not included in the item.		4.33	2.07		4.5	1.22		1.8	0		36.6	23.49		3.43	1.51		3.86	0.69		1.8	2.39836e-16		24.17	12.25
	Preparation of measurement sheets	Incorrect spreadsheet citations prevented accurate calculations.		5.67	1.86		5.17	1.72		7.9	0.109545		237.83	115.16		4.57	2.23		3.86	1.07		7.91	0.106904		147.14	110.98
	Preparation of measurement sheets	A spreadsheet with incorrect polarity notation was used.		4.83	1.94		5.33	1.63		4.45	0.273861		108.7	32.24		3.17	1.6		4.43	0.98		4.49	0.267261		53.49	41.43
	Preparation of measurement sheets	Incorrect values were entered into spreadsheet formulas, resulting in erroneous calculations.		5.33	1.21		5.5	1.76		7.47	0.408248		227.65	109.33		5.29	1.5		4.57	1.51		7.3	9.59342e-16		186.67	110.14
	Preparation of measurement sheets	Incorrect results were obtained due to lack of uniformity in the usage of the unit of pressure.		3.5	1.38		5	2		5.27	0.37238		86.93	30.49		3.14	1.07		4.43	1.27		5.11	0.106904		71.54	32.6
	Preparation of measurement sheets	Different tests were performed because the names of the tests did not conform to the guidelines.		3.83	1.6		4.5	1.22		4.8	0		80.8	31.32		2.86	0.69		3.71	0.49		4.8	0		52.11	17.4
	Preparation of measurement sheets	Electrometer values were manually entered into the spreadsheet incorrectly.		5.33	2.25		5.17	1.6		5.92	0.386868		155.42	53.53		4.14	1.86		4.29	1.25		5.76	0.0534522		101.83	56.05
	Safety management system QA	Collision interlock did not operate properly and struck the patient		2.83	0.75		6.33	2.25		8.87	0.408248		158.27	66.79		2.14	0.38		4.71	1.38		8.7	1.91868e-15		88.24	30.32
	Safety management system QA	Room had to be enterd during irradiation because the indicator light signaling that irradiation was in progress malfunctioned.		1.5	0.55		5.83	2.32		4.7	0		37.6	8.92		1.29	0.49		4.43	1.72		4.7	0		28.2	17.79
	Safety management system QA	Irradiation could not be performed because debris accumulating in the door groove prevented its closure.		1.33	0.52		6.67	2.94		3.25	0.0547723		27.17	12.2		1.43	0.79		4.14	1.95		3.24	0.0534522		18.07	8.9
	Safety management system QA	During irradiation, a person in the blind spot of the surveillance monitor was irradiated accidentally.		2.5	1.22		6	2.76		8.3	1.9459e-15		121.73	84.26		2	1.41		4.14	1.07		8.3	1.91868e-15		67.59	50.36
	Safety management system QA	Door interlock could not be unlocked; hence, irradiation could not be performed.		1.83	0.75		7.33	2.5		3.3	4.86475e-16		47.3	31.07		2	0.82		4.86	2.12		3.3	4.79671e-16		31.11	17.03
	Safety management system QA	Microphone had deteriorated, and the patient's voice and buzzer became inaudible.		2.5	0.55		7.33	2.07		4.7	0		86.17	28.92		3	1.15		5.43	2.15		4.7	0		74.53	33.39
	Mechanical QA	MLC stop position was within tolerance for static, but beyond tolerance for dynamic.		3.67	1.63		5.17	1.47		4.9	2.08135		97.17	75.74		3	1		4	1		5.17	2.03119		65.2	45.27
	Mechanical QA	Despite the accuracy of the laser having decreased after an earthquake, irradiation could be performed at the matched location.		2	0.63		4.83	1.17		4.4	0.109545		44.82	26		1.86	0.69		3.67	0.52		4.41	0.106904		24.73	14.07
	Mechanical QA	Laser position was acceptable for NonIMRT but not for IMRT.		2.67	1.21		5	1.67		3.6	0.985901		57.3	50.76		2.43	0.53		3.57	0.53		3.73	0.96214		30.99	6.32
	Mechanical QA	Mirror was misaligned and light irradiation fields were projected on to different positions.		2.5	1.05		5.17	0.98		3.3	0.547723		43	20.36		2.29	0.95		4.14	1.21		3.23	0.534522		28.4	9.08
	Dosimetry QA	Output calibration did not include required coefficients.		3.17	1.47		5.17	1.47		7.8	0		132.6	82.55		2.57	1.4		4.14	1.07		7.8	9.59342e-16		92.49	74.87
	Dosimetry QA	Correction factors had been fluctuating but had not been checked since purchase. Therefore, they were corrected with incorrect values.		3	1.79		4.83	1.17		5.9	0.109545		93.3	82.14		2.29	0.76		3.86	0.69		5.91	0.106904		52.57	22.34
	Dosimetry QA	Inaccurate measurements were obtained due to age-related deterioration of measuring equipment.		3.67	0.82		5.33	1.51		5.65	0.164317		114.62	52.93		3.14	0.9		3.71	0.76		5.67	0.160357		67.54	25.86
	Dosimetry QA	Output dose calibration did not include required factors.		3.67	1.37		4.83	1.17		7.15	0.164317		123.42	41.53		3	1.15		4	1.41		7.17	0.160357		93.79	74.09
	Dosimetry QA	Factors were uncertain because accurate temperature and pressure measurements could not be taken due to aging of the equipment.		3.5	1.05		4.67	1.37		5.92	0.386868		100.53	55.97		3.14	0.9		3.71	0.49		5.76	0.0534522		67.43	21.45
	Dosimetry QA	The spreadsheet used for proofreading was from a different energy		3.5	0.84		5.67	1.63		7.25	0.0547723		141.6	43.39		3.71	1.5		4.57	1.13		7.26	0.0534522		130.57	79.59
	Dosimetry QA	Integral calibration was performed, but measurements were taken with different electrometers in different combinations.		2.5	0.55		5.83	1.33		4.9	0.109545		74.9	33.16		1.43	0.79		4.29	1.6		4.91	0.106904		29.54	16.86
	Dosimetry QA	Measurements were taken with the polarity of the potential applied to the electrometer reversed.		2.33	0.52		5.33	1.86		4.25	0.0547723		55.43	31.76		2.14	1.07		4.43	1.51		4.26	0.0534522		43.24	29.85
	Dosimetry QA	Measurements were conducted without setting a reference field.		2.83	1.17		5.5	1.64		6.75	0.0547723		111.75	74.04		3	1.29		4.57	1.13		6.76	0.0534522		98.46	57.68
	Dosimetry QA	Measurements were performed without setting a reference irradiation field.		3.5	1.38		4.83	1.17		6.4	0.109545		111.3	65.36		3.14	1.07		4.43	1.51		6.41	0.106904		91.43	46.3
	Dosimetry QA	Measurements conducted without changing the coefficients after calibration yielded incorrect results.		3	1.41		4.5	1.22		4.9	0.109545		66.7	34.33		2.57	1.27		3.29	0.76		4.91	0.106904		42.74	27.06
	Radiographic imaging QA	The image quality degraded, resulting in lower matching accuracy.		4.67	2.34		6.33	1.86		5.2	0.547723		148.42	83.89		2.29	0.95		3.86	1.21		5.27	0.534522		49.99	31.39
	Radiographic imaging QA	The QC phantom measured with incorrect energy value.		3.33	0.52		4.67	1.37		5.85	0.164317		88.9	20.76		2.86	0.69		3.71	0.49		5.87	0.160357		62.91	19.75
	Radiographic imaging QA	The QC phantom was measured at the wrong angle.		3	0.63		4.67	1.75		5.75	0.49295		81.98	38.6		2.57	0.79		4	0.82		5.81	0.48107		60.43	25.27
	Radiographic imaging QA	Measured at the wrong distance.		3.17	1.17		4.17	0.75		5.57	0.467618		72.85	31.35		2.57	0.98		4	0.82		5.41	0.106904		57.4	29.9
	QA Data analyze	Out-of-tolerance measurements were overlooked.		4	1.55		4.83	1.6		7.47	0.816497		144.17	72.91		2.71	0.95		3.86	0.38		7.8	9.59342e-16		83.57	32.07
	QA Data analyze	Incorrect setting of analysis software.		3.5	0.84		4	0		6.17	0.628225		86.2	21.71		2.86	0.9		3.86	0.69		6.04	0.320713		64.97	17.22
	QA Data analyze	The images to be analyzed were captured at angles other than the original gantry angle.		3.33	1.03		4.67	1.63		5.25	0.49295		86.4	53.41		2.14	1.07		3.57	0.53		5.31	0.48107		40.37	19.15
	QA Data analyze	Different data were compared.		3.33	0.52		4	0.63		4.95	0.273861		66.25	15.43		2.71	0.95		3.86	1.07		4.99	0.267261		51.34	18.56
	QA Data analyze	Image resolution was beyond the specifications of the analyzer.		3.17	0.75		5	2.45		5	0		73.33	16.33		2.29	0.95		3.71	0.95		5	0		45.71	28.2
	QA Data analyze	Manual was not understood, and QC tools were prepared and analyzed incorrectly.		4.83	1.47		5	1.55		5.35	0.383406		133.72	74.6		4.86	1.77		3.86	0.69		5.4	0.374166		99.86	34.95
