# Supplementary material for: Standardization of radiation therapy quality control system through mutual quality control based on failure mode and effects analysis
Source: Radiol Phys Technol. 2024 Nov 18;18(1):78–85. doi: 10.1007/s12194-024-00857-z (PMC11876268; doi:10.1007/s12194-024-00857-z)
Supplement: Supplementary file 2 — Supplementary file2 (XLSX 18 KB) [file 12194_2024_857_MOESM2_ESM.xlsx]

## Sheet:  information
article title	Standardization of radiation therapy quality control system through mutual quality control based on failure mode and effects analysis
journal name	Radiological Physics and Technology
author names	Yuki Tanimoto	Masataka Oita	Kazunobu Koshi	Kiyoshi Ishiwaki	Futoshi Hiramatsu	Toshihisa Sasaki	Hiroki Ise	Takashi Miyagawa	Takeshi Maeda	Shinsuke Okahira	Takashi Hamaguchi	Tatsuya Kawaguchi	Norihiro Funada	Shuhei Yamamoto	Akira Hiroshige	Yuki Mukai	Shohei Yoshida	Yoshiki Fujita	Atsuki Nakahira	Hirofumi Honda
corresponding author	Masataka Oita, Ph.D.
affiliation	Graduate School of Interdisciplinary Science and Engineering in Health Systems, Okayama University
e-mail address	oita-m@cc.okayama-u.ac.jp

## Sheet: Online Resource 2
	Online Resource 2 Details of FMEAcost-eff calculations
	Average time required for Mutual Quality Control (minutes)	46.6
	Average time required for Mutual Quality Control (hours)	0.777
	Salary of medical radiological technologists (￥）	342500
	Actual working hours (hours)	162
	Hourly Wage (¥)	2114.2
	Cost per Instance of Mutual Quality Control (¥)	2053.4
	CA (¥)	0
	CB (¥)	2053.4
	RPNA	128.3
	RPNB	64
	FMEAcost-eff	31.9
